# Supplementary material for: MicroRNAs miR-451a and Let-7i-5p Profiles in Circulating Exosomes Vary among Individuals with Different Sickle Hemoglobin Genotypes and Malaria
Source: J Clin Med. 2022 Jan 19;11(3):500. doi: 10.3390/jcm11030500 (PMC8837188; doi:10.3390/jcm11030500)
Supplement: Supplementary file 1 [file jcm-11-00500-s001.zip]

Archive with 1 entries (1 files):
- Supplemental figures and tables JCM_AD_AD-1.pdf
